# Supplementary material for: pH-Responsive Nanophotosensitizer Boosting Antibacterial Photodynamic Therapy by Hydroxyl Radical Generation
Source: Nanomaterials (Basel). 2025 Jul 10;15(14):1075. doi: 10.3390/nano15141075 (PMC12298318; doi:10.3390/nano15141075)
Supplement: Supplementary file 1 [file nanomaterials-15-01075-s001.zip]

Archive with 1 entries (1 files):
- nanomaterials-3716648-supplementary.pdf
